# Supplementary material for: miRNome Profiling Reveals Shared Features in Breast Cancer Subtypes and Highlights miRNAs That Potentially Regulate MYB and EZH2 Expression
Source: Front Oncol. 2021 Sep 27;11:710919. doi: 10.3389/fonc.2021.710919 (PMC8502886; doi:10.3389/fonc.2021.710919)
Supplement: Supplementary Table 1 — miRNAs differentially expressed in the MCF7 cell line. [file Table_1.xls]

## Sheet: Plan1
miRBase ID	Fold Change
hsa-miR-375	429.545
hsa-miR-338-3p	105.055
hsa-miR-622	66.6408
hsa-miR-489	55.139
hsa-miR-25-3p	50.5043
hsa-miR-4260	44.9422
hsa-miR-3074-3p	40.2244
hsa-miR-1266	38.5859
hsa-miR-1238-3p	36.5466
hsa-miR-3654	34.0598
hsa-miR-1250	33.3975
hsa-miR-95	29.9953
hsa-miR-93-5p	28.8067
hsa-miR-497-3p	27.6652
hsa-miR-126-3p	22.9168
hsa-miR-124-3p	21.9833
hsa-miR-646	21.6556
hsa-miR-190b	21.4812
hsa-miR-497-5p	21.2099
hsa-miR-326	19.7667
hsa-miR-20b-3p	18.7871
hsa-miR-3147	16.9123
hsa-miR-617	16.6795
hsa-miR-3115	15.7797
hsa-miR-7-5p	15.7615
hsa-miR-587	14.9804
hsa-miR-3137	14.9285
hsa-miR-3655	14.6213
hsa-miR-3161	13.3614
hsa-miR-3139	12.2101
hsa-miR-196a-3p	12.042
hsa-miR-1258	11.9588
hsa-miR-3182	11.4716
hsa-miR-429	11.4584
hsa-miR-9-3p	11.432
hsa-miR-200b-5p	11.3792
hsa-miR-302d-5p	10.2319
hsa-miR-1231	10.1378
hsa-miR-548i	9.99819
hsa-miR-16-5p	9.37185
hsa-miR-3666	9.31787
hsa-miR-140-3p	9.05261
hsa-miR-142-5p	9.05261
hsa-miR-639	8.80506
hsa-miR-128	8.56429
hsa-miR-185-3p	8.46592
hsa-miR-181b-5p	8.04634
hsa-miR-15b-5p	7.99076
hsa-miR-140-5p	7.86256
hsa-miR-138-1-3p	7.86256
hsa-miR-191-5p	7.77226
hsa-miR-921	7.46426
hsa-miR-891a	7.42127
hsa-miR-4258	7.3615
hsa-miR-885-5p	7.28536
hsa-miR-608	7.09433
hsa-miR-125a-5p	7.05347
hsa-miR-1	7.00475
hsa-miR-3194-5p	6.9644
hsa-miR-450b-3p	6.87646
hsa-miR-676-3p	6.86852
hsa-miR-1303	6.86059
hsa-miR-662	6.8132
hsa-miR-499a-5p	6.77396
hsa-miR-3200-3p	6.75053
hsa-miR-196a-5p	6.66529
hsa-miR-4299	6.58873
hsa-miR-103a-3p	6.53566
hsa-miR-21-5p	6.49052
hsa-miR-544b	6.40856
hsa-miR-3714	6.36429
hsa-let-7g-5p	6.31303
hsa-miR-1301	6.18311
hsa-miR-200a-5p	6.1404
hsa-miR-551b-5p	6.06287
hsa-miR-200b-3p	6.04189
hsa-miR-203a	5.93124
hsa-miR-106b-5p	5.80918
hsa-miR-25-5p	5.75573
hsa-miR-1257	5.65685
hsa-miR-1286	5.65032
hsa-miR-1228-5p	5.53404
hsa-miR-486-5p	5.49581
hsa-miR-1288	5.34553
hsa-miR-193a-5p	5.25977
hsa-miR-92b-3p	5.25977
hsa-miR-335-3p	5.16941
hsa-miR-151a-5p	5.12778
hsa-miR-199b-5p	5.11594
hsa-miR-623	5.0806
hsa-miR-3143	5.04551
hsa-miR-541-5p	4.93027
hsa-miR-3939	4.83998
hsa-miR-3150a-3p	4.72397
hsa-miR-1207-5p	4.65356
hsa-miR-345-5p	4.64282
hsa-miR-92a-3p	4.62141
hsa-miR-211-5p	4.58419
hsa-miR-512-5p	4.58419
hsa-miR-647	4.58419
hsa-miR-621	4.58419
hsa-miR-575	4.58419
hsa-miR-103b	4.51586
hsa-miR-570-3p	4.49504
hsa-miR-16-2-3p	4.37717
hsa-miR-30b-5p	4.34192
hsa-miR-888-3p	4.3219
hsa-miR-141-3p	4.31193
hsa-miR-3680-5p	4.30198
hsa-miR-200c-3p	4.28214
hsa-miR-101-5p	4.25748
hsa-miR-499a-3p	4.25748
hsa-miR-106b-3p	4.24275
hsa-miR-9-5p	4.13628
hsa-miR-4267	4.11246
hsa-miR-146b-3p	4.05116
hsa-miR-26b-3p	4.04181
hsa-miR-194-3p	4.00462
hsa-miR-320a	3.96778
hsa-miR-19b-3p	3.94038
hsa-miR-346	3.93583
hsa-miR-4323	3.89062
hsa-miR-3913-5p	3.89062
hsa-miR-1909-5p	3.82378
hsa-miR-15a-5p	3.80615
hsa-miR-30c-5p	3.80615
hsa-miR-1203	3.77986
hsa-miR-335-5p	3.75375
hsa-miR-1289	3.72782
hsa-miR-17-5p // hsa-miR-106a-5p	3.70207
hsa-miR-616-3p	3.68075
hsa-miR-548d-3p	3.67226
hsa-miR-298	3.66802
hsa-miR-339-3p	3.66802
hsa-miR-342-5p	3.57597
hsa-miR-214-3p	3.57184
hsa-miR-1287	3.55127
hsa-miR-628-3p	3.54717
hsa-miR-3909	3.5186
hsa-miR-4296	3.50642
hsa-miR-18a-5p	3.50237
hsa-miR-92b-5p	3.48623
hsa-miR-1224-5p	3.47818
hsa-miR-181d	3.47015
hsa-miR-590-3p	3.44618
hsa-miR-219-5p	3.44618
hsa-miR-1322	3.4303
hsa-miR-4316	3.38698
hsa-miR-943	3.32111
hsa-miR-2278	3.27161
hsa-miR-1914-5p	3.26029
hsa-miR-941	3.23777
hsa-miR-200a-3p	3.2154
hsa-miR-3687	3.2154
hsa-miR-32-5p	3.20058
hsa-miR-421	3.1748
hsa-miR-4318	3.13834
hsa-miR-23b-3p	3.11306
hsa-miR-3682-3p	3.09513
hsa-miR-195-5p	3.0702
hsa-miR-676-5p	2.9897
hsa-miR-423-5p	2.94513
hsa-miR-629-5p	2.93834
hsa-miR-634	2.92817
hsa-miR-1226-3p	2.90459
hsa-miR-193a-3p	2.89788
hsa-miR-96-5p	2.88452
hsa-miR-219-2-3p	2.87787
hsa-miR-144-3p	2.8646
hsa-miR-1251	2.85139
hsa-miR-3692-3p	2.81864
hsa-miR-3918	2.80889
hsa-miR-2276	2.77022
hsa-miR-675-5p	2.73524
hsa-miR-3926	2.72263
hsa-miR-1471	2.71634
hsa-miR-26a-2-3p	2.69447
hsa-miR-30a-5p	2.69136
hsa-miR-4261	2.67586
hsa-miR-296-3p	2.67586
hsa-miR-216a-5p	2.6666
hsa-miR-877-3p	2.65737
hsa-miR-1233-3p	2.60569
hsa-miR-3607-5p	2.60268
hsa-miR-302b-5p	2.59968
hsa-miR-99a-5p	2.59968
hsa-miR-556-5p	2.54618
hsa-miR-3651	2.52275
hsa-miR-3652	2.51403
hsa-miR-194-5p	2.51112
hsa-miR-424-5p	2.51112
hsa-miR-107	2.50533
hsa-miR-592	2.47942
hsa-miR-3607-3p	2.47942
hsa-miR-484	2.47655
hsa-miR-514b-3p	2.46229
hsa-miR-30d-5p	2.45945
hsa-miR-500a-3p	2.45377
hsa-miR-1247-5p	2.44811
hsa-miR-27b-5p	2.44528
hsa-miR-4298	2.44528
hsa-miR-3135a	2.44528
hsa-miR-195-3p	2.4312
hsa-miR-301a-3p	2.41999
hsa-miR-93-3p	2.41999
hsa-miR-186-5p	2.37567
hsa-miR-181a-5p	2.34296
hsa-miR-3141	2.32947
hsa-miR-3185	2.32141
hsa-miR-1253	2.31605
hsa-miR-3174	2.31338
hsa-miR-24-3p	2.26315
hsa-miR-126-5p	2.25793
hsa-miR-631	2.25012
hsa-miR-1180	2.23199
hsa-miR-559	2.20127
hsa-miR-374b-3p	2.19619
hsa-miR-26a-5p	2.18606
hsa-miR-3691-5p	2.18102
hsa-miR-505-5p	2.15846
hsa-miR-566	2.14107
hsa-miR-615-3p	2.1386
hsa-miR-628-5p	2.12628
hsa-miR-340-5p	2.10916
hsa-miR-101-3p	2.09701
hsa-miR-1914-3p	2.08493
hsa-miR-4257	2.04911
hsa-miR-3190-3p	2.01391
hsa-miR-425-3p	-2.04911
hsa-miR-3166	-2.07053
hsa-miR-3156-5p	-2.08493
hsa-miR-609	-2.09701
hsa-miR-1538	-2.09943
hsa-miR-24-1-5p	-2.10672
hsa-let-7e-3p	-2.14355
hsa-miR-142-3p	-2.16095
hsa-miR-130b-5p	-2.16595
hsa-miR-1294	-2.18606
hsa-miR-501-3p	-2.19619
hsa-miR-22-3p	-2.2217
hsa-miR-664a-5p	-2.26577
hsa-miR-3193	-2.2974
hsa-miR-3120-3p	-2.2974
hsa-miR-132-5p	-2.31605
hsa-miR-491-5p	-2.32678
hsa-miR-766-3p	-2.33216
hsa-miR-3907	-2.34567
hsa-miR-210	-2.36472
hsa-miR-218-2-3p	-2.37841
hsa-miR-4293	-2.41162
hsa-miR-19b-1-5p	-2.42839
hsa-miR-502-3p	-2.43682
hsa-miR-148b-5p	-2.45945
hsa-miR-1265	-2.46229
hsa-miR-589-5p	-2.48802
hsa-miR-576-3p	-2.5403
hsa-miR-17-3p	-2.5403
hsa-miR-3173-3p	-2.54912
hsa-miR-202-3p	-2.56982
hsa-miR-1260a	-2.58471
hsa-let-7g-3p	-2.59368
hsa-miR-539-5p	-2.62382
hsa-miR-1307-3p	-2.68515
hsa-miR-769-5p	-2.69758
hsa-miR-151a-3p	-2.70382
hsa-miR-1912	-2.71321
hsa-miR-3605-5p	-2.72263
hsa-miR-3126-3p	-2.78949
hsa-miR-887	-2.79917
hsa-miR-1208	-2.81214
hsa-miR-18a-3p	-2.81864
hsa-miR-30e-3p	-2.81864
hsa-miR-193b-3p	-2.85469
hsa-miR-1537	-2.92479
hsa-miR-4309	-2.94854
hsa-miR-889	-2.96562
hsa-miR-33a-3p	-2.96905
hsa-miR-29c-3p	-2.99315
hsa-miR-1291	-3.02793
hsa-miR-370	-3.10229
hsa-miR-645	-3.11666
hsa-miR-103a-2-5p	-3.13471
hsa-miR-548o-3p // hsa-miR-548av-3p	-3.17847
hsa-miR-411-5p	-3.21169
hsa-miR-548s	-3.24901
hsa-miR-548e	-3.26783
hsa-miR-23a-3p	-3.29817
hsa-miR-1184	-3.32111
hsa-miR-593-3p	-3.33649
hsa-miR-185-5p	-3.41448
hsa-miR-3140-3p	-3.5186
hsa-miR-449a	-3.63427
hsa-miR-410	-3.63847
hsa-miR-329	-3.64268
hsa-miR-3164	-3.65533
hsa-miR-431-5p	-3.66802
hsa-miR-432-3p	-3.71064
hsa-miR-624-5p	-3.73645
hsa-miR-29b-3p	-3.81496
hsa-miR-380-5p	-3.84149
hsa-miR-19a-5p	-3.87716
hsa-miR-33a-5p	-3.92674
hsa-miR-196b-5p	-4.14585
hsa-miR-361-5p	-4.14585
hsa-miR-564	-4.17951
hsa-miR-29a-3p	-4.20372
hsa-miR-3065-5p	-4.22807
hsa-miR-132-3p	-4.23296
hsa-miR-129-5p	-4.24275
hsa-miR-487a	-4.35196
hsa-miR-643	-4.35699
hsa-miR-3116	-4.37717
hsa-miR-382-5p	-4.3873
hsa-miR-26a-1-3p	-4.40762
hsa-miR-423-3p	-4.44341
hsa-miR-361-3p	-4.45369
hsa-miR-493-5p	-4.53154
hsa-miR-324-3p	-4.54727
hsa-miR-192-3p	-4.58949
hsa-miR-3657	-4.59479
hsa-miR-3117-3p	-4.61075
hsa-miR-218-5p	-4.70763
hsa-miR-4317	-4.72397
hsa-miR-431-3p	-4.74037
hsa-miR-548j	-4.81766
hsa-miR-28-3p	-4.87364
hsa-miR-27a-5p	-4.87364
hsa-miR-155-3p	-4.88491
hsa-miR-181a-2-3p	-4.99332
hsa-miR-299-5p	-5.06888
hsa-miR-34a-3p	-5.16941
hsa-miR-3191-3p	-5.27803
hsa-miR-1293	-5.31474
hsa-miR-627	-5.34553
hsa-miR-23c	-5.44526
hsa-miR-379-5p	-5.4768
hsa-miR-654-5p	-5.50217
hsa-miR-3145-3p	-5.57897
hsa-miR-125b-5p	-5.58542
hsa-miR-145-5p	-5.59834
hsa-miR-30a-3p	-5.59834
hsa-miR-196b-3p	-5.61129
hsa-miR-1271-5p	-5.61778
hsa-miR-30c-2-3p	-5.75573
hsa-miR-33b-5p	-5.75573
hsa-miR-577	-5.76905
hsa-miR-449b-3p	-5.89708
hsa-miR-135a-5p	-5.95871
hsa-miR-105-5p	-6.04189
hsa-miR-23a-5p	-6.19026
hsa-miR-1283	-6.19742
hsa-miR-4252	-6.27667
hsa-miR-323b-3p	-6.32033
hsa-miR-770-5p	-6.46806
hsa-miR-656	-6.6807
hsa-miR-134	-6.68843
hsa-miR-493-3p	-6.98858
hsa-miR-449b-5p	-7.06979
hsa-miR-10a-5p	-7.12719
hsa-miR-24-2-5p	-7.23504
hsa-miR-487b	-7.52487
hsa-miR-337-3p	-7.54228
hsa-miR-758-3p	-7.57721
hsa-miR-299-3p	-7.58597
hsa-miR-1197	-7.6123
hsa-miR-409-5p	-8.08361
hsa-miR-3129-5p	-8.11168
hsa-miR-3184-5p	-8.28212
hsa-miR-154-3p	-8.3301
hsa-miR-374a-5p	-8.82543
hsa-miR-582-3p	-8.87656
hsa-miR-10a-3p	-9.06307
hsa-miR-147b	-9.06307
hsa-miR-323b-5p	-9.12611
hsa-miR-1305	-9.15779
hsa-miR-34c-3p	-9.18959
hsa-miR-548b-5p	-9.64646
hsa-miR-496	-9.88335
hsa-miR-485-5p	-10.1378
hsa-miR-516a-5p	-10.2674
hsa-miR-432-5p	-10.3747
hsa-miR-651	-10.6541
hsa-miR-495-3p	-10.7158
hsa-miR-139-5p	-11.353
hsa-miR-136-3p	-11.432
hsa-miR-1304-5p	-12.0003
hsa-miR-127-5p	-12.2525
hsa-miR-708-3p	-12.3092
hsa-miR-130a-5p	-12.4235
hsa-miR-3065-3p	-12.4666
hsa-miR-34a-5p	-12.7433
hsa-miR-654-3p	-13.1622
hsa-miR-708-5p	-13.4699
hsa-miR-874	-14.2215
hsa-miR-1270	-14.3204
hsa-miR-655	-14.3204
hsa-miR-376a-5p	-14.337
hsa-miR-1296	-14.6044
hsa-miR-29b-1-5p	-14.6721
hsa-miR-409-3p	-15.4015
hsa-miR-154-5p	-15.7797
hsa-miR-149-5p	-15.9078
hsa-miR-127-3p	-16.0185
hsa-miR-455-5p	-16.4879
hsa-miR-337-5p	-17.4481
hsa-miR-377-3p	-17.6305
hsa-miR-2116-5p	-17.6917
hsa-miR-632	-17.8147
hsa-miR-543	-18.0634
hsa-miR-190a	-18.2944
hsa-miR-22-5p	-18.3156
hsa-miR-449c-5p	-18.3792
hsa-miR-455-3p	-19.4946
hsa-miR-1185-5p	-20.7015
hsa-miR-3935	-21.8566
hsa-miR-376a-3p	-23.6429
hsa-miR-129-1-3p	-24.3357
hsa-miR-381-3p	-27.379
hsa-miR-411-3p	-27.7612
hsa-miR-29a-5p	-28.5417
hsa-miR-369-5p	-30.0995
hsa-miR-135b-3p	-30.9457
hsa-miR-1908	-34.5752
hsa-miR-582-5p	-34.5752
hsa-miR-548a-5p	-38.4524
hsa-miR-4291	-39.6706
hsa-miR-135b-5p	-41.6911
hsa-miR-2355-5p	-42.5179
hsa-miR-222-3p	-44.9942
hsa-miR-4326	-58.4852
hsa-let-7e-5p	-61.4639
hsa-miR-934	-63.7786
hsa-miR-31-3p	-71.9206
hsa-miR-376c-3p	-81.1021
hsa-let-7b-5p	-94.4623
hsa-miR-138-5p	-151.692
hsa-miR-221-5p	-153.454
hsa-miR-2355-3p	-190.019
hsa-miR-34b-3p	-215.518
hsa-miR-205-3p	-216.517
hsa-miR-100-5p	-232.593
hsa-miR-31-5p	-260.475
hsa-miR-187-3p	-355.408
hsa-miR-221-3p	-408.729
hsa-miR-125b-1-3p	-435.039
hsa-miR-205-5p	-659.395
hsa-miR-452-5p	-695.384
hsa-miR-34c-5p	-10897.2
hsa-miR-224-5p	-12989
