# Supplementary material for: miRNome Profiling Reveals Shared Features in Breast Cancer Subtypes and Highlights miRNAs That Potentially Regulate MYB and EZH2 Expression
Source: Front Oncol. 2021 Sep 27;11:710919. doi: 10.3389/fonc.2021.710919 (PMC8502886; doi:10.3389/fonc.2021.710919)
Supplement: Supplementary Table 2 — miRNAs differentially expressed in the EVSA-T cell line. [file Table_2.xls]

## Sheet: Plan1
miRBase ID	Fold Change
hsa-miR-375	3528.89
hsa-miR-363-3p	632.534
hsa-miR-1238-3p	363.296
hsa-miR-196a-3p	219.286
hsa-miR-20b-3p	132.055
hsa-miR-515-3p	111.817
hsa-miR-148a-5p	104.329
hsa-miR-3159	95.3394
hsa-miR-105-3p	90.1965
hsa-miR-363-5p	79.8009
hsa-miR-429	63.338
hsa-miR-105-5p	62.6829
hsa-miR-658	61.606
hsa-miR-196a-5p	56.2975
hsa-miR-497-3p	54.0042
hsa-miR-10a-5p	51.0911
hsa-miR-3074-3p	49.0099
hsa-miR-326	46.0991
hsa-miR-193a-3p	43.9158
hsa-miR-486-5p	43.5621
hsa-miR-153	41.5468
hsa-miR-10a-3p	40.6918
hsa-miR-1248	38.5413
hsa-miR-1286	36.9713
hsa-miR-450b-3p	35.8773
hsa-miR-200a-3p	34.6953
hsa-miR-3939	33.5134
hsa-miR-615-3p	33.2435
hsa-miR-1257	31.8893
hsa-miR-608	30.803
hsa-miR-214-3p	28.3446
hsa-miR-1287	26.8776
hsa-miR-595	26.4464
hsa-miR-646	22.2387
hsa-miR-219-5p	21.259
hsa-miR-101-5p	20.8938
hsa-miR-506-3p	20.6061
hsa-miR-200b-5p	20.2287
hsa-miR-200a-5p	18.9615
hsa-miR-514b-3p	18.4856
hsa-miR-570-3p	17.1286
hsa-miR-3655	16.8733
hsa-miR-767-3p	16.8538
hsa-miR-302a-3p	16.0927
hsa-miR-10b-5p	15.9446
hsa-miR-200b-3p	15.8528
hsa-miR-558	15.5086
hsa-miR-421	15.4015
hsa-miR-885-5p	15.2422
hsa-miR-26b-3p	14.9977
hsa-miR-1253	14.6721
hsa-miR-203a	13.595
hsa-miR-548d-3p	13.3152
hsa-miR-346	13.3152
hsa-miR-1290	13.0713
hsa-miR-190b	12.8171
hsa-miR-182-3p	12.6261
hsa-miR-888-3p	12.2525
hsa-miR-1224-5p	11.4584
hsa-miR-142-5p	11.1451
hsa-miR-193a-5p	10.9283
hsa-miR-3907	10.8403
hsa-miR-106b-3p	10.6787
hsa-miR-3125	10.5195
hsa-miR-99a-3p	10.5195
hsa-miR-542-3p	10.3747
hsa-miR-4260	10.315
hsa-miR-1280	10.1847
hsa-miR-340-5p	10.1612
hsa-miR-19b-2-5p	9.89477
hsa-miR-3139	9.81508
hsa-miR-497-5p	9.74728
hsa-miR-146b-3p	9.63533
hsa-miR-450a-5p	9.61309
hsa-miR-4323	9.54669
hsa-miR-7-5p	9.30711
hsa-miR-542-5p	9.28563
hsa-miR-16-1-3p	9.16838
hsa-miR-30c-1-3p	9.10505
hsa-miR-615-5p	9.09454
hsa-miR-499a-3p	9.09454
hsa-miR-637	9.06307
hsa-miR-26a-2-3p	9.03172
hsa-miR-3138	8.9797
hsa-miR-4306	8.90737
hsa-miR-545-3p	8.87656
hsa-miR-103b	8.7949
hsa-miR-675-5p	8.72406
hsa-miR-4286	8.5544
hsa-miR-191-3p	8.50513
hsa-miR-3143	8.26301
hsa-miR-3173-3p	8.20593
hsa-miR-1299	8.15867
hsa-miR-3182	8.15867
hsa-miR-7-2-3p	8.13984
hsa-miR-374b-3p	8.09296
hsa-miR-575	8.02777
hsa-miR-3913-5p	7.98154
hsa-miR-3162-5p	7.82632
hsa-miR-1284	7.77226
hsa-miR-3916	7.75432
hsa-miR-604	7.71857
hsa-miR-552	7.70966
hsa-miR-877-3p	7.70076
hsa-miR-628-3p	7.70076
hsa-miR-18b-3p	7.64756
hsa-miR-639	7.54228
hsa-miR-2276	7.5075
hsa-miR-676-5p	7.49018
hsa-miR-33a-5p	7.49018
hsa-miR-1260a	7.49018
hsa-miR-3127-5p	7.44704
hsa-miR-30d-3p	7.3956
hsa-miR-3147	7.30221
hsa-miR-3177-3p	7.03719
hsa-miR-3156-5p	6.98858
hsa-miR-19b-1-5p	6.98858
hsa-miR-720	6.94031
hsa-miR-499a-5p	6.84476
hsa-miR-548i	6.84476
hsa-miR-106b-5p	6.67299
hsa-miR-579	6.6116
hsa-miR-3618	6.57352
hsa-miR-449b-3p	6.52058
hsa-miR-4263	6.47554
hsa-miR-3176	6.47554
hsa-miR-943	6.47554
hsa-miR-3194-5p	6.40116
hsa-miR-18b-5p	6.38639
hsa-miR-211-5p	6.16884
hsa-miR-1228-5p	6.01404
hsa-miR-4252	6.00709
hsa-miR-93-3p	6.00709
hsa-miR-148a-3p	6.00016
hsa-miR-19a-5p	5.88347
hsa-miR-7-1-3p	5.83608
hsa-miR-623	5.77572
hsa-miR-4316	5.76239
hsa-miR-548t-5p	5.6438
hsa-miR-3154	5.6438
hsa-miR-642b-3p	5.6438
hsa-miR-617	5.6438
hsa-miR-3691-5p	5.6438
hsa-miR-345-5p	5.61778
hsa-miR-548aa // hsa-miR-548t-3p	5.57253
hsa-miR-3161	5.55967
hsa-miR-298	5.54044
hsa-miR-647	5.52127
hsa-miR-25-3p	5.42015
hsa-miR-370	5.40764
hsa-miR-3607-5p	5.33936
hsa-miR-33b-5p	5.33936
hsa-miR-1256	5.25977
hsa-miR-662	5.25977
hsa-miR-600	5.25977
hsa-miR-140-5p	5.09824
hsa-miR-675-3p	5.0806
hsa-miR-93-5p	5.05718
hsa-miR-1471	5.04551
hsa-miR-597	5.01066
hsa-miR-548v	4.87927
hsa-miR-3909	4.87927
hsa-miR-609	4.80654
hsa-miR-664a-5p	4.77334
hsa-miR-920	4.77334
hsa-miR-20a-3p	4.75134
hsa-miR-99a-5p	4.71852
hsa-miR-1226-3p	4.68592
hsa-miR-3912	4.61608
hsa-miR-605	4.5789
hsa-miR-15a-3p	4.55252
hsa-miR-1539	4.54727
hsa-miR-3714	4.54727
hsa-miR-196b-5p	4.5263
hsa-miR-1237-3p	4.51586
hsa-miR-491-3p	4.46399
hsa-miR-2278	4.42804
hsa-miR-1285-3p	4.40253
hsa-miR-523-3p	4.39237
hsa-miR-628-5p	4.34192
hsa-miR-891a	4.3319
hsa-miR-1303	4.31193
hsa-miR-20b-5p	4.30198
hsa-miR-1976	4.2772
hsa-miR-148b-5p	4.24275
hsa-miR-664a-3p	4.24275
hsa-miR-1266	4.21344
hsa-miR-3150a-3p	4.21344
hsa-miR-338-3p	4.11246
hsa-miR-1207-5p	4.10771
hsa-miR-629-5p	4.05584
hsa-miR-670	4.02317
hsa-miR-188-5p	4.01389
hsa-miR-25-5p	3.99077
hsa-miR-422a	3.98616
hsa-miR-616-5p	3.98616
hsa-miR-589-3p	3.9632
hsa-miR-4304	3.94038
hsa-miR-374a-5p	3.94038
hsa-miR-573	3.90413
hsa-miR-212-3p	3.85038
hsa-let-7c	3.83263
hsa-miR-18a-3p	3.8282
hsa-miR-3611	3.80176
hsa-miR-659-3p	3.79737
hsa-miR-95	3.74509
hsa-miR-660-5p	3.74509
hsa-miR-489	3.73213
hsa-miR-4325	3.72782
hsa-miR-183-5p	3.66802
hsa-miR-27b-5p	3.64689
hsa-miR-766-3p	3.64268
hsa-miR-148b-3p	3.61752
hsa-miR-340-3p	3.60084
hsa-miR-19a-3p	3.57597
hsa-miR-200c-5p	3.56771
hsa-miR-4254	3.54717
hsa-miR-1537	3.5186
hsa-miR-593-5p	3.47818
hsa-miR-125b-2-3p	3.47417
hsa-miR-138-1-3p	3.42634
hsa-miR-1267	3.42238
hsa-miR-218-1-3p	3.39874
hsa-miR-631	3.39874
hsa-miR-490-3p	3.37916
hsa-miR-2114-5p	3.35195
hsa-miR-4318	3.30962
hsa-miR-17-3p	3.29436
hsa-miR-219-1-3p	3.29056
hsa-miR-590-5p	3.27161
hsa-miR-3200-3p	3.26406
hsa-miR-1297	3.23777
hsa-miR-1250	3.23777
hsa-miR-1251	3.23777
hsa-miR-3678-3p	3.2154
hsa-miR-33a-3p	3.2154
hsa-miR-590-3p	3.20428
hsa-miR-185-5p	3.17847
hsa-miR-18a-5p	3.17847
hsa-miR-548k	3.17114
hsa-miR-183-3p	3.14923
hsa-miR-16-2-3p	3.11306
hsa-miR-3174	3.11306
hsa-miR-196b-3p	3.10588
hsa-miR-1322	3.0702
hsa-miR-1323	3.0702
hsa-miR-661	3.06312
hsa-miR-942	3.04196
hsa-miR-32-5p	3.02793
hsa-miR-2110	3.00355
hsa-miR-1258	3.00008
hsa-miR-15b-3p	2.9622
hsa-miR-3607-3p	2.94173
hsa-miR-19b-3p	2.92479
hsa-miR-20a-5p	2.92479
hsa-miR-424-5p	2.88452
hsa-miR-2115-3p	2.86129
hsa-miR-1247-5p	2.77984
hsa-miR-571	2.77022
hsa-miR-587	2.77022
hsa-miR-613	2.77022
hsa-miR-219-2-3p	2.77022
hsa-miR-580	2.77022
hsa-miR-3200-5p	2.76702
hsa-miR-1291	2.74157
hsa-miR-24-1-5p	2.72578
hsa-miR-32-3p	2.70382
hsa-miR-652-3p	2.68515
hsa-miR-3136-5p	2.64818
hsa-miR-1203	2.63597
hsa-miR-107	2.61474
hsa-miR-641	2.61172
hsa-miR-195-3p	2.59368
hsa-miR-323a-5p	2.56389
hsa-miR-302d-5p	2.56093
hsa-miR-549a	2.55797
hsa-miR-374a-3p	2.5403
hsa-miR-192-5p	2.52275
hsa-miR-548q	2.50822
hsa-miR-23b-5p	2.47084
hsa-miR-1306-3p	2.43964
hsa-miR-1909-5p	2.43964
hsa-miR-648	2.40327
hsa-miR-182-5p	2.38667
hsa-miR-577	2.37019
hsa-miR-135b-3p	2.35926
hsa-let-7f-2-3p	2.35653
hsa-miR-1912	2.31071
hsa-miR-96-5p	2.29474
hsa-miR-559	2.27363
hsa-miR-342-5p	2.26315
hsa-miR-192-3p	2.25793
hsa-let-7a-3p	2.24492
hsa-miR-324-5p	2.21146
hsa-miR-362-3p	2.17347
hsa-miR-1260b	2.15348
hsa-miR-3622a-5p	2.1386
hsa-miR-26b-5p	2.12628
hsa-miR-141-5p	2.12383
hsa-miR-26a-1-3p	2.10672
hsa-let-7g-3p	2.09459
hsa-miR-199b-5p	2.08012
hsa-miR-424-3p	2.08012
hsa-miR-30b-3p	2.06814
hsa-miR-425-5p	2.05385
hsa-miR-193b-5p	2.03731
hsa-miR-548o-3p // hsa-miR-548av-3p	2.0209
hsa-miR-129-5p	-2.02792
hsa-miR-126-5p	-2.06098
hsa-miR-4296	-2.06337
hsa-miR-532-3p	-2.07053
hsa-miR-379-5p	-2.07772
hsa-miR-411-3p	-2.13366
hsa-miR-582-5p	-2.13613
hsa-miR-99b-3p	-2.17598
hsa-miR-181c-5p	-2.22684
hsa-miR-323b-5p	-2.22684
hsa-miR-3651	-2.23974
hsa-miR-28-3p	-2.25012
hsa-miR-380-5p	-2.26839
hsa-miR-548n	-2.28945
hsa-miR-411-5p	-2.32141
hsa-miR-379-3p	-2.41999
hsa-miR-28-5p	-2.46514
hsa-miR-3131	-2.47084
hsa-miR-3935	-2.48228
hsa-miR-516a-5p	-2.50533
hsa-miR-3926	-2.53737
hsa-miR-103a-2-5p	-2.55797
hsa-miR-934	-2.57279
hsa-miR-493-5p	-2.62685
hsa-miR-3065-5p	-2.62989
hsa-miR-380-3p	-2.63902
hsa-miR-29c-3p	-2.64207
hsa-miR-24-2-5p	-2.68204
hsa-miR-3925-5p	-2.7007
hsa-miR-216a-5p	-2.7007
hsa-miR-1278	-2.71634
hsa-miR-23a-5p	-2.79917
hsa-let-7e-5p	-2.81214
hsa-miR-181c-3p	-2.83497
hsa-miR-181a-5p	-2.87123
hsa-miR-151a-3p	-2.92817
hsa-miR-27a-5p	-2.93494
hsa-miR-205-3p	-2.93834
hsa-miR-1296	-2.95878
hsa-miR-937-3p	-2.96905
hsa-miR-144-3p	-2.99315
hsa-miR-24-3p	-2.99315
hsa-miR-1307-3p	-3.08086
hsa-miR-4291	-3.12026
hsa-miR-29b-3p	-3.14196
hsa-miR-337-5p	-3.1456
hsa-miR-1283	-3.18582
hsa-miR-124-3p	-3.27539
hsa-miR-27a-3p	-3.46215
hsa-miR-21-3p	-3.46615
hsa-miR-299-3p	-3.5186
hsa-miR-651	-3.74509
hsa-miR-1271-5p	-3.79737
hsa-miR-1197	-3.79737
hsa-miR-1294	-3.85038
hsa-miR-23a-3p	-3.86821
hsa-miR-632	-3.89062
hsa-miR-423-3p	-4.01389
hsa-miR-146a-5p	-4.06053
hsa-miR-30a-5p	-4.06053
hsa-miR-610	-4.24275
hsa-miR-193b-3p	-4.3319
hsa-miR-487a	-4.3319
hsa-miR-432-5p	-4.37717
hsa-let-7d-3p	-4.3873
hsa-miR-654-3p	-4.48466
hsa-miR-548a-5p	-4.53154
hsa-miR-210	-4.56833
hsa-miR-1185-5p	-4.6001
hsa-miR-125a-5p	-4.6001
hsa-miR-643	-4.64282
hsa-miR-155-3p	-4.87364
hsa-miR-487b	-4.90754
hsa-miR-320a	-4.96456
hsa-miR-382-5p	-5.04551
hsa-miR-136-3p	-5.07474
hsa-miR-431-5p	-5.16941
hsa-miR-320e	-5.29024
hsa-miR-21-5p	-5.32089
hsa-miR-218-2-3p	-5.40764
hsa-miR-4326	-5.43269
hsa-miR-130a-5p	-5.4768
hsa-miR-4302	-5.63077
hsa-miR-29a-5p	-5.74909
hsa-miR-30a-3p	-5.78908
hsa-miR-29b-1-5p	-5.78908
hsa-miR-127-5p	-5.81589
hsa-miR-190a	-5.91755
hsa-let-7e-3p	-5.95871
hsa-miR-3158-3p	-6.03491
hsa-miR-654-5p	-6.19742
hsa-miR-152	-6.21175
hsa-miR-125b-5p	-6.28393
hsa-miR-3191-3p	-6.65759
hsa-miR-485-5p	-6.73495
hsa-miR-495-3p	-6.75053
hsa-miR-149-5p	-6.89237
hsa-miR-337-3p	-7.01285
hsa-miR-99b-5p	-7.22668
hsa-miR-9-5p	-8.5841
hsa-miR-29a-3p	-8.70393
hsa-miR-154-3p	-9.15779
hsa-miR-376c-3p	-9.72479
hsa-miR-34c-3p	-10.2083
hsa-miR-34b-3p	-10.4228
hsa-miR-22-3p	-10.4228
hsa-miR-129-2-3p	-11.1579
hsa-miR-377-3p	-11.1708
hsa-miR-154-5p	-11.3268
hsa-miR-431-3p	-11.7398
hsa-miR-369-3p	-11.7942
hsa-miR-139-5p	-11.9588
hsa-miR-145-5p	-12.0698
hsa-miR-376a-5p	-12.3092
hsa-miR-22-5p	-12.9361
hsa-miR-329	-12.996
hsa-miR-758-3p	-13.3152
hsa-miR-1270	-13.4078
hsa-miR-539-5p	-14.0419
hsa-miR-496	-14.1232
hsa-miR-222-5p	-16.6217
hsa-miR-874	-17.428
hsa-miR-299-5p	-19.7211
hsa-miR-543	-21.7057
hsa-miR-127-3p	-21.781
hsa-miR-409-3p	-22.8375
hsa-miR-376a-3p	-23.6702
hsa-miR-134	-27.0021
hsa-miR-381-3p	-27.7292
hsa-miR-205-5p	-30.4844
hsa-miR-655	-40.6448
hsa-miR-369-5p	-42.0782
hsa-miR-505-3p	-49.3507
hsa-miR-410	-51.4465
hsa-miR-455-5p	-51.8043
hsa-miR-218-5p	-51.9842
hsa-miR-376b-3p	-52.1646
hsa-miR-1305	-54.3171
hsa-miR-2355-3p	-66.8721
hsa-miR-656	-73.7719
hsa-miR-138-5p	-101.829
hsa-miR-125b-1-3p	-107.139
hsa-miR-224-3p	-108.008
hsa-miR-224-5p	-152.571
hsa-miR-409-5p	-171.651
hsa-miR-455-3p	-269.349
hsa-miR-708-5p	-553.204
hsa-miR-31-3p	-692.178
hsa-miR-130a-3p	-1106.41
hsa-miR-34c-5p	-2967.43
hsa-miR-31-5p	-2984.62
hsa-miR-221-3p	-18995
