# Supplementary material for: miRNome Profiling Reveals Shared Features in Breast Cancer Subtypes and Highlights miRNAs That Potentially Regulate MYB and EZH2 Expression
Source: Front Oncol. 2021 Sep 27;11:710919. doi: 10.3389/fonc.2021.710919 (PMC8502886; doi:10.3389/fonc.2021.710919)
Supplement: Supplementary Table 3 — miRNAs differentially expressed in the HCC-1954 cell line. [file Table_3.xls]

## Sheet: Plan1
miRBase ID	Fold Change
hsa-miR-147a	28.2139
hsa-miR-1238-3p	27.2213
hsa-miR-147b	19.9964
hsa-miR-934	19.2929
hsa-miR-95	13.4543
hsa-miR-105-5p	12.5389
hsa-miR-193a-5p	11.4584
hsa-miR-9-5p	7.49884
hsa-miR-105-3p	5.01645
hsa-miR-193a-3p	4.77886
hsa-miR-767-3p	4.74585
hsa-miR-326	4.04648
hsa-miR-146a-5p	3.85483
hsa-miR-363-3p	3.84149
hsa-miR-1203	3.42238
hsa-miR-3909	3.13834
hsa-miR-143-5p	3.13109
hsa-miR-146b-3p	2.91804
hsa-miR-1266	2.87454
hsa-miR-20b-3p	2.72578
hsa-miR-3614-3p	2.68204
hsa-miR-622	2.4312
hsa-miR-658	2.36199
hsa-miR-196a-3p	2.34026
hsa-miR-497-3p	2.25532
hsa-miR-96-5p	-2.01857
hsa-miR-125a-5p	-2.01857
hsa-miR-1910	-2.02792
hsa-miR-181d	-2.03026
hsa-miR-3131	-2.05148
hsa-miR-3607-5p	-2.06098
hsa-miR-27b-3p	-2.06098
hsa-miR-564	-2.07053
hsa-miR-197-3p	-2.07292
hsa-miR-423-5p	-2.07532
hsa-miR-181b-5p	-2.07532
hsa-miR-339-5p	-2.08734
hsa-miR-502-3p	-2.10186
hsa-miR-425-5p	-2.10429
hsa-miR-335-3p	-2.10916
hsa-miR-595	-2.1116
hsa-miR-556-5p	-2.1116
hsa-miR-639	-2.1116
hsa-miR-3185	-2.12874
hsa-miR-3692-3p	-2.12874
hsa-miR-196b-5p	-2.13366
hsa-miR-193b-5p	-2.14851
hsa-miR-19b-1-5p	-2.15348
hsa-miR-181a-3p	-2.16345
hsa-miR-15b-5p	-2.16345
hsa-miR-423-3p	-2.17096
hsa-miR-26b-3p	-2.17347
hsa-miR-1306-3p	-2.1785
hsa-miR-491-3p	-2.18102
hsa-miR-2113	-2.18859
hsa-miR-4296	-2.23199
hsa-miR-4326	-2.23199
hsa-miR-629-3p	-2.23974
hsa-miR-7-1-3p	-2.27626
hsa-miR-99b-5p	-2.2868
hsa-miR-1909-5p	-2.31338
hsa-miR-92b-5p	-2.31873
hsa-miR-550a-3p	-2.32678
hsa-miR-615-3p	-2.34567
hsa-miR-597	-2.34567
hsa-miR-4274	-2.36745
hsa-miR-505-5p	-2.37293
hsa-miR-183-5p	-2.37841
hsa-miR-744-3p	-2.37841
hsa-miR-589-3p	-2.38392
hsa-miR-185-5p	-2.38392
hsa-miR-3687	-2.41162
hsa-miR-194-5p	-2.41719
hsa-miR-92a-3p	-2.41719
hsa-miR-3622a-5p	-2.42839
hsa-miR-629-5p	-2.4312
hsa-let-7d-5p	-2.45094
hsa-miR-32-5p	-2.46798
hsa-miR-21-5p	-2.46798
hsa-miR-1280	-2.47084
hsa-miR-770-5p	-2.47942
hsa-miR-1301	-2.50533
hsa-miR-30b-3p	-2.50533
hsa-miR-29b-2-5p	-2.51984
hsa-miR-744-5p	-2.53151
hsa-miR-571	-2.53444
hsa-miR-587	-2.53444
hsa-miR-885-5p	-2.53444
hsa-miR-219-2-3p	-2.53444
hsa-miR-580	-2.53444
hsa-miR-28-3p	-2.53444
hsa-miR-875-3p	-2.53444
hsa-miR-195-5p	-2.55502
hsa-miR-608	-2.56685
hsa-miR-221-5p	-2.57576
hsa-miR-132-5p	-2.57576
hsa-miR-631	-2.57874
hsa-miR-454-3p	-2.58172
hsa-miR-205-3p	-2.59068
hsa-miR-16-5p	-2.6087
hsa-miR-151a-5p	-2.6087
hsa-miR-21-3p	-2.6087
hsa-let-7e-5p	-2.6087
hsa-miR-192-5p	-2.62079
hsa-miR-191-5p	-2.64512
hsa-miR-298	-2.67895
hsa-miR-135a-5p	-2.67895
hsa-miR-628-5p	-2.68515
hsa-let-7f-5p	-2.7007
hsa-miR-3174	-2.71008
hsa-miR-135b-5p	-2.72893
hsa-miR-514b-3p	-2.72893
hsa-miR-652-3p	-2.75108
hsa-miR-126-5p	-2.75745
hsa-miR-1914-3p	-2.76702
hsa-miR-1237-3p	-2.77663
hsa-miR-3607-3p	-2.77663
hsa-miR-3193	-2.78305
hsa-miR-26a-1-3p	-2.78305
hsa-miR-3176	-2.78627
hsa-miR-320a	-2.79594
hsa-miR-449b-5p	-2.79917
hsa-miR-141-5p	-2.85469
hsa-miR-30c-1-3p	-2.85469
hsa-miR-103a-3p	-2.85469
hsa-miR-20a-3p	-2.85799
hsa-miR-3939	-2.86791
hsa-miR-675-5p	-2.87454
hsa-miR-548j	-2.89454
hsa-miR-3680-5p	-2.94854
hsa-miR-221-3p	-2.95536
hsa-miR-3177-3p	-2.98625
hsa-miR-301b	-2.9897
hsa-miR-218-1-3p	-2.99661
hsa-miR-345-5p	-3.01397
hsa-miR-4257	-3.03143
hsa-miR-3622b-3p	-3.03143
hsa-miR-3201	-3.03143
hsa-miR-1284	-3.04196
hsa-miR-4304	-3.0702
hsa-miR-10a-5p	-3.09513
hsa-miR-32-3p	-3.10947
hsa-miR-3653	-3.11306
hsa-miR-1233-3p	-3.1456
hsa-miR-4254	-3.16748
hsa-miR-128	-3.18951
hsa-miR-19a-5p	-3.21169
hsa-miR-340-3p	-3.2154
hsa-miR-664a-5p	-3.21912
hsa-miR-4265	-3.22284
hsa-miR-4286	-3.22657
hsa-miR-1537	-3.23403
hsa-miR-2116-5p	-3.24901
hsa-miR-545-3p	-3.25277
hsa-miR-17-5p // hsa-miR-106a-5p	-3.25653
hsa-miR-200c-3p	-3.25653
hsa-miR-18a-3p	-3.27918
hsa-miR-3605-3p	-3.30198
hsa-miR-937-3p	-3.32111
hsa-miR-579	-3.3597
hsa-miR-141-3p	-3.37137
hsa-miR-15b-3p	-3.39482
hsa-miR-181a-2-3p	-3.40267
hsa-miR-149-5p	-3.4066
hsa-miR-3116	-3.41843
hsa-miR-1265	-3.42634
hsa-miR-3159	-3.42634
hsa-miR-942	-3.45416
hsa-miR-1976	-3.46615
hsa-miR-219-1-3p	-3.49429
hsa-miR-202-3p	-3.57597
hsa-miR-449a	-3.60084
hsa-miR-425-3p	-3.61334
hsa-miR-18b-5p	-3.65533
hsa-miR-181c-3p	-3.65533
hsa-miR-3182	-3.6765
hsa-miR-628-3p	-3.68075
hsa-miR-30d-5p	-3.68926
hsa-miR-1276	-3.6978
hsa-miR-378a-5p	-3.71922
hsa-miR-107	-3.73213
hsa-miR-324-3p	-3.74076
hsa-miR-4261	-3.75375
hsa-miR-640	-3.75375
hsa-miR-3147	-3.75375
hsa-miR-3161	-3.77986
hsa-miR-3157-5p	-3.80176
hsa-miR-362-3p	-3.81496
hsa-miR-10a-3p	-3.81937
hsa-miR-24-1-5p	-3.81937
hsa-miR-4316	-3.87268
hsa-miR-3913-5p	-3.87268
hsa-miR-449c-5p	-3.88613
hsa-miR-374c-5p	-3.88613
hsa-miR-26a-2-3p	-3.90864
hsa-miR-7-2-3p	-3.93583
hsa-miR-193b-3p	-3.94493
hsa-let-7f-1-3p	-3.95406
hsa-miR-2278	-3.95406
hsa-miR-29c-3p	-3.98156
hsa-miR-320d	-3.98616
hsa-miR-422a	-3.99538
hsa-miR-1911-3p	-4
hsa-miR-421	-4
hsa-miR-589-5p	-4.03248
hsa-miR-499a-5p	-4.07462
hsa-miR-566	-4.10771
hsa-miR-3605-5p	-4.11246
hsa-miR-1285-3p	-4.18434
hsa-miR-4298	-4.18918
hsa-miR-3652	-4.19402
hsa-miR-338-3p	-4.20372
hsa-miR-769-5p	-4.22319
hsa-miR-330-5p	-4.22807
hsa-miR-17-3p	-4.23296
hsa-miR-20a-5p	-4.23785
hsa-miR-561-3p	-4.27226
hsa-miR-4301	-4.28709
hsa-miR-3907	-4.31193
hsa-miR-1298	-4.3269
hsa-miR-610	-4.34192
hsa-miR-3611	-4.37717
hsa-miR-1258	-4.39745
hsa-miR-361-3p	-4.41272
hsa-miR-19b-3p	-4.41782
hsa-miR-4319	-4.43315
hsa-miR-3927-3p	-4.43315
hsa-miR-4251	-4.43315
hsa-miR-761	-4.43315
hsa-miR-4287	-4.43315
hsa-let-7g-5p	-4.44854
hsa-miR-1296	-4.54202
hsa-miR-18a-5p	-4.54202
hsa-miR-490-3p	-4.60542
hsa-miR-1468	-4.60542
hsa-miR-19a-3p	-4.63746
hsa-miR-18b-3p	-4.66971
hsa-miR-26a-5p	-4.70219
hsa-miR-20b-5p	-4.71852
hsa-miR-331-3p	-4.72943
hsa-miR-1260b	-4.7349
hsa-miR-33b-5p	-4.80099
hsa-miR-222-5p	-4.86801
hsa-miR-148b-5p	-4.86801
hsa-miR-1244	-4.90187
hsa-miR-148b-3p	-4.92458
hsa-miR-378a-3p	-4.96456
hsa-let-7a-5p	-5.00487
hsa-miR-30b-5p	-5.07474
hsa-miR-3184-5p	-5.09236
hsa-miR-550a-5p	-5.09236
hsa-miR-3135a	-5.09236
hsa-miR-3186-3p	-5.09236
hsa-miR-190b	-5.24763
hsa-miR-3156-5p	-5.27194
hsa-miR-616-3p	-5.27194
hsa-miR-505-3p	-5.35171
hsa-miR-1307-3p	-5.36409
hsa-miR-378b	-5.38271
hsa-miR-3618	-5.38893
hsa-miR-186-5p	-5.4014
hsa-miR-203a	-5.42015
hsa-miR-29a-3p	-5.43897
hsa-miR-1289	-5.48313
hsa-miR-331-5p	-5.50853
hsa-miR-98-5p	-5.54684
hsa-miR-1193	-5.55325
hsa-miR-3136-5p	-5.5661
hsa-miR-22-5p	-5.59188
hsa-miR-1539	-5.60481
hsa-let-7g-3p	-5.66994
hsa-miR-196b-3p	-5.70938
hsa-miR-24-3p	-5.70938
hsa-miR-4317	-5.72258
hsa-miR-340-5p	-5.77572
hsa-miR-23c	-5.77572
hsa-miR-645	-5.78908
hsa-miR-449b-3p	-5.80247
hsa-miR-143-3p	-5.86989
hsa-miR-29b-3p	-5.86989
hsa-miR-324-5p	-5.89708
hsa-miR-593-3p	-5.91072
hsa-miR-29a-5p	-5.91072
hsa-miR-23a-3p	-5.95183
hsa-miR-601	-5.9656
hsa-miR-151a-3p	-5.98631
hsa-miR-139-3p	-6.03491
hsa-miR-1295a	-6.07689
hsa-miR-943	-6.11916
hsa-miR-1208	-6.16884
hsa-let-7e-3p	-6.18311
hsa-miR-3662	-6.22612
hsa-miR-3180-3p	-6.24774
hsa-miR-641	-6.27667
hsa-let-7i-5p	-6.33495
hsa-miR-205-5p	-6.37165
hsa-miR-4293	-6.40116
hsa-miR-199a-5p	-6.51305
hsa-miR-103a-2-5p	-6.51305
hsa-miR-1260a	-6.52812
hsa-miR-643	-6.58873
hsa-miR-596	-6.61924
hsa-miR-3130-5p	-6.6269
hsa-miR-374b-3p	-6.6499
hsa-miR-370	-6.6807
hsa-miR-3126-3p	-6.76614
hsa-miR-624-5p	-6.76614
hsa-miR-361-5p	-6.8132
hsa-miR-187-5p	-6.8132
hsa-miR-1304-5p	-6.83686
hsa-let-7b-5p	-6.83686
hsa-miR-541-3p	-6.83686
hsa-miR-26b-5p	-6.88441
hsa-miR-4299	-6.90831
hsa-miR-148a-3p	-6.90831
hsa-miR-451a	-6.9323
hsa-miR-301a-3p	-7.02095
hsa-miR-4309	-7.15193
hsa-miR-27a-5p	-7.17676
hsa-miR-320e	-7.22668
hsa-miR-3935	-7.25177
hsa-miR-4288	-7.25177
hsa-miR-3200-5p	-7.30221
hsa-miR-374a-5p	-7.32756
hsa-miR-3132	-7.3615
hsa-miR-29b-1-5p	-7.37853
hsa-miR-10b-5p	-7.4127
hsa-miR-3926	-7.4127
hsa-miR-138-2-3p	-7.42985
hsa-miR-548ah-3p // hsa-miR-548am-3p // hsa-miR-548p	-7.45565
hsa-miR-210	-7.48153
hsa-miR-1278	-7.49018
hsa-miR-3918	-7.5075
hsa-miR-1256	-7.55099
hsa-miR-1290	-7.59474
hsa-miR-342-5p	-7.59474
hsa-miR-33a-5p	-7.67411
hsa-miR-590-5p	-7.68298
hsa-miR-150-5p	-7.74537
hsa-miR-24-2-5p	-8.01851
hsa-miR-523-3p	-8.05564
hsa-miR-3065-5p	-8.10231
hsa-miR-4291	-8.15867
hsa-miR-22-3p	-8.18699
hsa-miR-1283	-8.4855
hsa-miR-4289	-8.57419
hsa-miR-30c-5p	-8.59402
hsa-miR-548aa // hsa-miR-548t-3p	-8.62386
hsa-miR-548e	-8.6538
hsa-miR-215	-8.69388
hsa-miR-34a-3p	-8.73415
hsa-miR-1912	-8.80506
hsa-let-7a-3p	-8.83563
hsa-miR-576-5p	-8.87656
hsa-miR-30a-5p	-8.89709
hsa-miR-31-3p	-9.02129
hsa-miR-27a-3p	-9.14722
hsa-miR-30e-5p	-9.21084
hsa-miR-590-3p	-9.32864
hsa-miR-30e-3p	-9.80375
hsa-miR-576-3p	-9.92913
hsa-miR-139-5p	-10.0677
hsa-miR-548s	-10.3269
hsa-miR-3145-3p	-10.3627
hsa-miR-548c-3p	-10.4107
hsa-miR-192-3p	-10.5074
hsa-let-7i-3p	-10.6541
hsa-miR-548o-3p // hsa-miR-548av-3p	-10.6541
hsa-miR-129-5p	-11.1708
hsa-miR-33a-3p	-11.2876
hsa-miR-548n	-11.3661
hsa-miR-887	-11.4716
hsa-miR-153	-11.5782
hsa-miR-518a-3p	-12.042
hsa-miR-627	-12.0698
hsa-miR-3191-3p	-12.0977
hsa-miR-2355-5p	-12.2808
hsa-miR-516a-5p	-12.4379
hsa-miR-30c-2-3p	-12.6699
hsa-miR-4302	-13.0864
hsa-miR-3190-3p	-13.147
hsa-miR-223-3p	-13.2998
hsa-miR-3140-3p	-13.3614
hsa-miR-31-5p	-13.5793
hsa-miR-342-3p	-13.6579
hsa-miR-200b-3p	-13.737
hsa-miR-129-1-3p	-13.8646
hsa-miR-489	-14.0419
hsa-miR-152	-14.6044
hsa-miR-124-3p	-14.8597
hsa-miR-676-5p	-14.9113
hsa-let-7b-3p	-15.3837
hsa-miR-144-3p	-15.707
hsa-miR-3158-3p	-15.8895
hsa-miR-34a-5p	-16.3173
hsa-miR-668	-16.5642
hsa-miR-30a-3p	-17.3076
hsa-miR-3657	-17.6713
hsa-miR-125b-2-3p	-18.8088
hsa-let-7f-2-3p	-19.4721
hsa-miR-142-3p	-20.1587
hsa-miR-3164	-20.9421
hsa-miR-936	-21.7559
hsa-miR-582-3p	-22.2901
hsa-miR-374a-3p	-23.5339
hsa-miR-99a-3p	-23.5339
hsa-miR-1908	-24.0006
hsa-miR-3682-3p	-24.392
hsa-let-7c	-24.9909
hsa-miR-218-2-3p	-26.8466
hsa-miR-99a-5p	-28.3118
hsa-miR-651	-28.443
hsa-miR-130a-5p	-30.0647
hsa-miR-573	-30.1343
hsa-miR-199b-5p	-31.5594
hsa-miR-433	-32.6724
hsa-miR-944	-32.8996
hsa-miR-545-5p	-36.6735
hsa-miR-100-3p	-36.9713
hsa-miR-129-2-3p	-37.3146
hsa-miR-654-5p	-37.4874
hsa-miR-155-3p	-37.8792
hsa-miR-2355-3p	-42.6163
hsa-miR-1271-5p	-46.4197
hsa-miR-455-3p	-49.2938
hsa-miR-582-5p	-53.3839
hsa-miR-100-5p	-55.8441
hsa-miR-432-3p	-55.9087
hsa-miR-431-3p	-56.6237
hsa-miR-876-3p	-57.8135
hsa-miR-1270	-66.5638
hsa-miR-200b-5p	-66.9494
hsa-miR-34c-3p	-67.571
hsa-miR-145-5p	-70.1968
hsa-miR-585	-71.9206
hsa-miR-455-5p	-86.2229
hsa-miR-548a-5p	-91.8792
hsa-miR-296-3p	-95.5599
hsa-miR-122-5p	-97.9065
hsa-miR-380-5p	-119.843
hsa-miR-125b-5p	-121.375
hsa-miR-200a-5p	-124.356
hsa-miR-424-3p	-135.611
hsa-miR-125b-1-3p	-147.374
hsa-miR-542-3p	-167.537
hsa-miR-493-3p	-182.489
hsa-miR-376a-3p	-190.019
hsa-miR-200a-3p	-190.459
hsa-miR-187-3p	-199.466
hsa-miR-137	-218.527
hsa-miR-450a-5p	-219.539
hsa-miR-874	-228.07
hsa-miR-34b-3p	-258.676
hsa-miR-369-3p	-328.937
hsa-miR-190a	-347.291
hsa-miR-376b-3p	-418.766
hsa-miR-218-5p	-437.054
hsa-miR-154-5p	-448.304
hsa-miR-134	-470.592
hsa-miR-379-5p	-484.382
hsa-miR-1305	-513.184
hsa-miR-299-5p	-531.896
hsa-miR-495-3p	-551.927
hsa-miR-410	-560.278
hsa-miR-34b-5p	-586.099
hsa-miR-411-5p	-588.134
hsa-miR-429	-679.502
hsa-miR-329	-740.146
hsa-miR-381-3p	-833.67
hsa-miR-154-3p	-845.308
hsa-miR-873-5p	-917.565
hsa-miR-876-5p	-921.815
hsa-miR-431-5p	-990.262
hsa-miR-376c-3p	-1178.99
hsa-miR-543	-1202.37
hsa-miR-487a	-1259.24
hsa-miR-127-5p	-1324.9
hsa-miR-487b	-1359
hsa-miR-138-5p	-1597.57
hsa-miR-382-5p	-1686.71
hsa-miR-377-3p	-1935.29
hsa-miR-708-5p	-3136.63
hsa-miR-424-5p	-4191.74
hsa-miR-127-3p	-8830.83
hsa-miR-34c-5p	-16028.3
hsa-miR-130a-3p	-24210.3
