# Supplementary material for: miRNome Profiling Reveals Shared Features in Breast Cancer Subtypes and Highlights miRNAs That Potentially Regulate MYB and EZH2 Expression
Source: Front Oncol. 2021 Sep 27;11:710919. doi: 10.3389/fonc.2021.710919 (PMC8502886; doi:10.3389/fonc.2021.710919)
Supplement: Supplementary Table 4 — miRNAs differentially expressed in the MDA-MB-231 cell line. [file Table_4.xls]

## Sheet: Plan1
mirBase ID	Fold Change
hsa-miR-641	5.81523e+07
hsa-miR-628-3p	2.17322e+07
hsa-miR-410	1.37723e+06
hsa-miR-188-5p	4492.6
hsa-miR-658	1667.34
hsa-miR-597	1451.5
hsa-miR-1	1230.48
hsa-miR-512-5p	589.494
hsa-miR-370	475.51
hsa-miR-3182	334.687
hsa-miR-146a-5p	259.874
hsa-miR-142-5p	215.518
hsa-miR-346	202.718
hsa-miR-549a	189.362
hsa-miR-1238-3p	189.362
hsa-miR-1267	184.396
hsa-miR-95	176.477
hsa-miR-647	148.399
hsa-miR-4260	103.369
hsa-miR-497-3p	101.594
hsa-miR-218-1-3p	88.3403
hsa-miR-617	86.923
hsa-miR-10b-5p	83.4785
hsa-miR-211-5p	76.2853
hsa-miR-515-3p	76.2853
hsa-miR-506-3p	76.2853
hsa-miR-621	76.2853
hsa-miR-575	76.2853
hsa-miR-103b	72.9246
hsa-miR-10a-5p	70.6851
hsa-miR-3654	64.7436
hsa-miR-181c-5p	61.9629
hsa-miR-214-3p	59.4388
hsa-miR-3939	58.1484
hsa-miR-1283	51.2093
hsa-miR-301b	49.9819
hsa-miR-146a-3p	47.0134
hsa-miR-219-2-3p	42.2731
hsa-miR-3916	41.5468
hsa-miR-646	39.215
hsa-miR-18b-5p	35.0984
hsa-miR-489	34.5752
hsa-miR-1266	34.4556
hsa-miR-194-3p	33.942
hsa-miR-548d-3p	33.9028
hsa-miR-3143	33.6298
hsa-miR-497-5p	33.4361
hsa-miR-522-3p	32.074
hsa-miR-147a	32.037
hsa-miR-516a-5p	29.378
hsa-miR-324-5p	29.1078
hsa-miR-499a-3p	27.9866
hsa-miR-1257	27.7933
hsa-let-7a-3p	24.7325
hsa-miR-1288	24.392
hsa-miR-3194-5p	24.0284
hsa-miR-326	23.725
hsa-miR-3680-5p	23.1296
hsa-miR-1231	21.0391
hsa-miR-720	20.8938
hsa-miR-3074-3p	20.8215
hsa-miR-612	19.8812
hsa-miR-3161	19.8353
hsa-miR-642b-3p	19.3152
hsa-miR-3666	19.3152
hsa-miR-138-5p	18.5284
hsa-miR-1287	18.358
hsa-miR-491-3p	18.358
hsa-miR-142-3p	17.4079
hsa-miR-4309	17.3878
hsa-miR-643	17.3076
hsa-miR-3661	17.0299
hsa-miR-4263	16.7955
hsa-miR-140-5p	16.5834
hsa-let-7b-3p	16.5451
hsa-miR-100-3p	15.9631
hsa-miR-3691-5p	15.9078
hsa-miR-1251	15.7251
hsa-miR-651	15.5985
hsa-miR-566	15.1895
hsa-miR-3150a-3p	14.9977
hsa-miR-1253	14.3701
hsa-miR-3617-5p	14.2215
hsa-miR-3159	14.0907
hsa-miR-298	13.5636
hsa-miR-101-5p	13.4543
hsa-miR-921	13.4543
hsa-miR-623	13.2845
hsa-miR-587	13.2845
hsa-miR-126-5p	13.1622
hsa-miR-1244	13.0412
hsa-miR-744-5p	12.4092
hsa-miR-4258	12.3805
hsa-miR-181d	12.2242
hsa-miR-3147	12.0977
hsa-miR-32-3p	11.2096
hsa-miR-126-3p	11.0171
hsa-miR-16-1-3p	10.941
hsa-miR-9-5p	10.7158
hsa-miR-491-5p	10.4469
hsa-miR-505-3p	10.4348
hsa-miR-450b-3p	10.3747
hsa-miR-1322	10.3269
hsa-miR-424-3p	10.1847
hsa-miR-3913-5p	10.1378
hsa-miR-548i	9.95209
hsa-miR-941	9.72479
hsa-miR-216a-5p	9.56877
hsa-miR-564	9.53566
hsa-miR-659-3p	9.4698
hsa-miR-424-5p	9.39353
hsa-miR-345-5p	9.32864
hsa-miR-215	9.27491
hsa-miR-148b-3p	9.02129
hsa-miR-302d-5p	8.92798
hsa-miR-3687	8.70393
hsa-miR-19b-2-5p	8.56429
hsa-let-7e-3p	8.28212
hsa-miR-146b-3p	8.15867
hsa-let-7f-5p	8.00925
hsa-miR-548c-3p	7.63873
hsa-miR-3127-5p	7.57721
hsa-miR-214-5p	7.57721
hsa-miR-4257	7.57721
hsa-miR-3622b-3p	7.57721
hsa-miR-3692-3p	7.57721
hsa-miR-3130-3p	7.57721
hsa-miR-3201	7.57721
hsa-miR-16-2-3p	7.55099
hsa-miR-548k	7.54228
hsa-miR-301a-3p	7.52487
hsa-miR-451a	7.30221
hsa-miR-26a-2-3p	7.29378
hsa-miR-1908	7.25177
hsa-miR-1270	7.2434
hsa-miR-676-3p	7.14368
hsa-miR-4286	7.11896
hsa-miR-27b-5p	6.55078
hsa-miR-200b-5p	6.44568
hsa-miR-147b	6.43824
hsa-miR-200a-3p	6.18311
hsa-miR-1914-5p	6.15461
hsa-miR-3177-3p	5.9794
hsa-miR-92b-3p	5.94496
hsa-miR-20a-3p	5.93124
hsa-miR-548b-5p	5.92439
hsa-miR-339-3p	5.90389
hsa-miR-891a	5.87667
hsa-miR-455-5p	5.86989
hsa-miR-28-3p	5.86311
hsa-miR-3162-5p	5.84283
hsa-miR-3912	5.82261
hsa-miR-4316	5.70279
hsa-miR-98-5p	5.70279
hsa-miR-3141	5.62427
hsa-miR-15b-3p	5.61129
hsa-miR-1286	5.57253
hsa-miR-3605-3p	5.54684
hsa-miR-589-3p	5.54684
hsa-miR-1269a	5.45155
hsa-miR-4319	5.42642
hsa-miR-4267	5.42642
hsa-miR-3681-5p	5.42642
hsa-miR-3125	5.42642
hsa-miR-3115	5.42642
hsa-miR-598	5.38893
hsa-miR-660-5p	5.32704
hsa-miR-610	5.25977
hsa-miR-200b-3p	5.24763
hsa-miR-4326	5.22948
hsa-miR-1261	5.21138
hsa-miR-222-5p	5.15153
hsa-miR-140-3p	5.10414
hsa-miR-195-5p	5.10414
hsa-miR-92b-5p	5.0806
hsa-miR-100-5p	4.96456
hsa-miR-153	4.85117
hsa-miR-330-5p	4.82881
hsa-miR-3065-5p	4.82323
hsa-miR-561-3p	4.81766
hsa-miR-3682-3p	4.8121
hsa-miR-195-3p	4.70763
hsa-miR-139-5p	4.66432
hsa-miR-3173-3p	4.66432
hsa-miR-545-3p	4.6321
hsa-miR-15a-3p	4.56833
hsa-let-7i-5p	4.56833
hsa-miR-570-3p	4.5263
hsa-miR-590-3p	4.50544
hsa-miR-1224-5p	4.49504
hsa-miR-7-2-3p	4.48985
hsa-miR-675-3p	4.48466
hsa-miR-3131	4.45883
hsa-miR-592	4.39745
hsa-miR-943	4.39237
hsa-miR-26a-1-3p	4.36707
hsa-miR-4304	4.36707
hsa-miR-26b-3p	4.35196
hsa-miR-628-5p	4.34192
hsa-miR-19b-1-5p	4.30695
hsa-miR-1537	4.27226
hsa-miR-3607-3p	4.2624
hsa-miR-3714	4.25748
hsa-miR-30d-3p	4.23296
hsa-miR-107	4.20372
hsa-miR-1289	4.19402
hsa-miR-25-3p	4.14585
hsa-miR-29a-5p	4.13628
hsa-miR-1256	4.1315
hsa-miR-130a-5p	4.11721
hsa-miR-1184	4.10771
hsa-miR-1233-3p	4.09823
hsa-miR-16-5p	4.08877
hsa-miR-197-3p	4.03248
hsa-miR-1258	4.01853
hsa-miR-637	4.00462
hsa-miR-3618	3.97696
hsa-miR-629-3p	3.95863
hsa-miR-362-3p	3.94949
hsa-miR-1914-3p	3.94493
hsa-miR-139-3p	3.94038
hsa-miR-28-5p	3.86821
hsa-miR-548l	3.85038
hsa-miR-151a-5p	3.84149
hsa-miR-645	3.81496
hsa-miR-17-3p	3.81496
hsa-miR-1284	3.77986
hsa-let-7g-5p	3.76244
hsa-miR-3652	3.75809
hsa-miR-3200-3p	3.73645
hsa-miR-34b-5p	3.65111
hsa-miR-2113	3.55948
hsa-miR-1471	3.54307
hsa-miR-548aa // hsa-miR-548t-3p	3.52266
hsa-miR-2114-5p	3.49833
hsa-miR-375	3.49026
hsa-miR-3605-5p	3.48623
hsa-miR-32-5p	3.48623
hsa-miR-4299	3.4822
hsa-miR-1910	3.46215
hsa-miR-1303	3.4303
hsa-miR-4293	3.42634
hsa-miR-374a-5p	3.41448
hsa-miR-29b-1-5p	3.4066
hsa-miR-3065-3p	3.3909
hsa-miR-18a-5p	3.36747
hsa-miR-10a-3p	3.34421
hsa-miR-3185	3.34421
hsa-miR-92a-1-5p	3.31345
hsa-miR-130b-5p	3.29056
hsa-miR-454-5p	3.29056
hsa-miR-593-5p	3.26406
hsa-miR-675-5p	3.26029
hsa-miR-33a-5p	3.25653
hsa-miR-664a-3p	3.23777
hsa-miR-500a-3p	3.2303
hsa-miR-187-5p	3.21912
hsa-miR-501-5p	3.21169
hsa-miR-551b-5p	3.20798
hsa-miR-629-5p	3.20798
hsa-miR-744-3p	3.18582
hsa-miR-103a-3p	3.18582
hsa-miR-21-5p	3.18582
hsa-miR-9-3p	3.13471
hsa-miR-1294	3.12748
hsa-miR-3622a-5p	3.09871
hsa-miR-3607-5p	3.09871
hsa-miR-93-3p	3.09156
hsa-miR-1301	3.09156
hsa-miR-19b-3p	3.0773
hsa-miR-4296	3.07375
hsa-miR-2278	3.01397
hsa-let-7d-5p	3.01397
hsa-miR-19a-3p	3.01397
hsa-miR-7-5p	3.01397
hsa-miR-29c-5p	3.00702
hsa-miR-19a-5p	2.98625
hsa-miR-1306-3p	2.94513
hsa-miR-132-5p	2.94513
hsa-miR-106b-5p	2.93156
hsa-let-7g-3p	2.92479
hsa-miR-3918	2.92141
hsa-miR-17-5p // hsa-miR-106a-5p	2.91131
hsa-miR-3614-3p	2.88119
hsa-miR-125a-3p	2.85139
hsa-miR-26b-5p	2.85139
hsa-miR-1227-3p	2.83825
hsa-miR-3909	2.8317
hsa-miR-1538	2.8219
hsa-miR-576-5p	2.81539
hsa-miR-1909-5p	2.79271
hsa-miR-144-3p	2.77342
hsa-miR-590-5p	2.73524
hsa-miR-3925-5p	2.71634
hsa-miR-29c-3p	2.71634
hsa-miR-219-5p	2.67895
hsa-miR-500a-5p	2.67895
hsa-miR-490-3p	2.67277
hsa-miR-20a-5p	2.66044
hsa-miR-4323	2.65737
hsa-miR-23b-5p	2.56093
hsa-miR-4274	2.55207
hsa-miR-338-5p	2.53444
hsa-miR-449c-5p	2.51403
hsa-miR-548q	2.49955
hsa-miR-3934-5p	2.46514
hsa-miR-29a-3p	2.46514
hsa-miR-3662	2.45661
hsa-miR-181c-3p	2.4312
hsa-miR-1539	2.42279
hsa-miR-148b-5p	2.40327
hsa-miR-1280	2.39219
hsa-miR-450a-5p	2.38667
hsa-miR-93-5p	2.38116
hsa-miR-4254	2.34838
hsa-miR-18a-3p	2.34296
hsa-miR-21-3p	2.34296
hsa-miR-1203	2.27889
hsa-miR-7-1-3p	2.27626
hsa-miR-887	2.26839
hsa-miR-26a-5p	2.26839
hsa-miR-3926	2.25272
hsa-miR-1976	2.23716
hsa-miR-576-3p	2.23716
hsa-miR-499a-5p	2.22942
hsa-miR-2116-5p	2.2217
hsa-miR-4265	2.18859
hsa-miR-652-3p	2.1785
hsa-miR-34b-3p	2.15596
hsa-miR-106b-3p	2.14107
hsa-miR-30e-5p	2.1312
hsa-miR-181a-2-3p	2.10916
hsa-miR-92a-3p	2.07292
hsa-miR-1271-5p	2.06575
hsa-miR-3117-3p	2.0586
hsa-miR-877-3p	2.01391
hsa-let-7i-3p	2.01159
hsa-miR-455-3p	-2.01624
hsa-miR-219-1-3p	-2.03026
hsa-miR-196b-3p	-2.03496
hsa-miR-143-3p	-2.09701
hsa-miR-193a-3p	-2.19112
hsa-let-7c	-2.21658
hsa-miR-550a-3p	-2.25012
hsa-miR-99a-5p	-2.69136
hsa-miR-183-3p	-2.7384
hsa-miR-125b-2-3p	-2.75426
hsa-miR-3647-5p	-2.92817
hsa-miR-33a-3p	-2.99661
hsa-miR-4306	-3.05252
hsa-miR-342-3p	-3.17847
hsa-miR-615-3p	-3.26406
hsa-let-7b-5p	-3.33649
hsa-miR-1260b	-3.3597
hsa-miR-431-3p	-3.36747
hsa-miR-3653	-3.38698
hsa-miR-874	-3.50237
hsa-miR-224-5p	-3.51048
hsa-miR-129-5p	-3.52674
hsa-miR-33b-5p	-3.55948
hsa-miR-135a-5p	-4.34192
hsa-miR-193b-5p	-4.38223
hsa-miR-137	-4.65356
hsa-miR-135b-3p	-4.72943
hsa-miR-99a-3p	-4.76783
hsa-miR-224-3p	-5.11594
hsa-miR-934	-6.7194
hsa-miR-3176	-6.77396
hsa-let-7f-1-3p	-7.16848
hsa-miR-493-3p	-7.88075
hsa-miR-582-3p	-9.25351
hsa-miR-595	-9.28563
hsa-miR-432-5p	-9.37185
hsa-miR-486-5p	-10.2319
hsa-miR-152	-10.6664
hsa-miR-196b-5p	-12.4522
hsa-miR-296-3p	-16.4879
hsa-miR-585	-17.3276
hsa-miR-2355-3p	-19.5397
hsa-miR-382-5p	-19.6529
hsa-miR-1305	-21.7308
hsa-miR-556-5p	-24.3357
hsa-miR-639	-24.3357
hsa-miR-542-3p	-24.5049
hsa-miR-200c-3p	-29.2088
hsa-miR-200c-5p	-29.5141
hsa-miR-454-3p	-30.5903
hsa-miR-429	-33.7076
hsa-miR-2355-5p	-35.8359
hsa-miR-558	-36.6312
hsa-miR-622	-39.2603
hsa-miR-130b-3p	-41.2122
hsa-miR-127-5p	-45.8336
hsa-miR-34a-3p	-46.6347
hsa-miR-431-5p	-52.649
hsa-miR-200a-5p	-58.6883
hsa-miR-662	-62.466
hsa-miR-542-5p	-67.4151
hsa-miR-365a-3p // hsa-miR-365b-3p	-69.8732
hsa-miR-363-3p	-82.9977
hsa-miR-942	-88.3403
hsa-miR-648	-96.6702
hsa-miR-183-5p	-103.012
hsa-miR-335-5p	-119.015
hsa-miR-141-5p	-147.203
hsa-miR-708-5p	-151.342
hsa-miR-487b	-162.579
hsa-miR-362-5p	-194.685
hsa-miR-141-3p	-202.017
hsa-miR-136-3p	-232.593
hsa-miR-769-5p	-234.753
hsa-miR-212-3p	-236.386
hsa-miR-766-3p	-260.475
hsa-miR-449a	-297.14
hsa-miR-376c-3p	-328.178
hsa-miR-182-5p	-370.929
hsa-miR-582-5p	-435.039
hsa-miR-20b-5p	-463.042
hsa-miR-452-5p	-1086.14
hsa-miR-422a	-1433.18
hsa-miR-148a-3p	-1546.72
hsa-miR-369-5p	-2619.36
hsa-miR-579	-3180.42
hsa-miR-146b-5p	-3224.81
hsa-miR-423-3p	-4225.77
hsa-miR-34c-5p	-4787.31
hsa-miR-149-5p	-6316.9
hsa-miR-502-5p	-8393.17
hsa-miR-624-5p	-9312.8
hsa-miR-134	-10772
hsa-miR-361-5p	-11229.5
hsa-miR-487a	-14512.4
hsa-miR-34a-5p	-23090.3
hsa-miR-132-3p	-23739.5
hsa-miR-135b-5p	-24406.9
hsa-miR-484	-40482.2
hsa-miR-205-5p	-58183.9
