# Supplementary material for: miRNome Profiling Reveals Shared Features in Breast Cancer Subtypes and Highlights miRNAs That Potentially Regulate MYB and EZH2 Expression
Source: Front Oncol. 2021 Sep 27;11:710919. doi: 10.3389/fonc.2021.710919 (PMC8502886; doi:10.3389/fonc.2021.710919)
Supplement: Supplementary Table 5 — 54 DE miRNAs according to aggressiveness among BC subtypes. [file Table_5.xls]

## Sheet: Plan1
miRBase ID	MCF7	EVSA-T	HCC-1954	MDA-MB-231
up-regulated
hsa-miR-1203	3.77986	2.63597	3.42238	2.27889
hsa-miR-1238-3p	36.5466	363.296	27.2213	189.362
hsa-miR-1266	38.5859	4.21344	2.87454	34.4556
hsa-miR-146b-3p	4.05116	9.63533	2.91804	8.15867
hsa-miR-326	19.7667	46.0991	4.04648	23.725
hsa-miR-3909	3.5186	4.87927	3.13834	2.8317
hsa-miR-497-3p	27.6652	54.0042	2.25532	101.594
hsa-miR-95	29.9953	3.74509	13.4543	176.477
down-regulated
hsa-miR-127-5p	-12.2525	-5.81589	-1324.9	-45.8336
hsa-miR-129-5p	-4.24275	-2.02792	-11.1708	-3.52674
hsa-miR-1305	-9.15779	-54.3171	-513.184	-21.7308
hsa-miR-134	-6.68843	-27.0021	-470.592	-10772
hsa-miR-149-5p	-15.9078	-6.89237	-3.4066	-6316.9
hsa-miR-205-5p	-659.395	-30.4844	-6.37165	-58183.9
hsa-miR-2355-3p	-190.019	-66.8721	-42.6163	-19.5397
hsa-miR-34c-5p	-10897.2	-2967.43	-16028.3	-4787.31
hsa-miR-376c-3p	-81.1021	-9.72479	-1178.99	-328.178
hsa-miR-382-5p	-4.3873	-5.04551	-1686.71	-19.6529
hsa-miR-423-3p	-4.44341	-4.01389	-2.17096	-4225.77
hsa-miR-431-3p	-4.74037	-11.7398	-56.6237	-3.36747
hsa-miR-431-5p	-3.66802	-5.16941	-990.262	-52.649
hsa-miR-455-3p	-19.4946	-269.349	-49.2938	-2.01624
hsa-miR-487a	-4.35196	-4.3319	-1259.24	-14512.4
hsa-miR-487b	-7.52487	-4.90754	-1359	-162.579
hsa-miR-582-5p	-34.5752	-2.13613	-53.3839	-435.039
hsa-miR-708-5p	-13.4699	-553.204	-3136.63	-151.342
hsa-miR-874	-14.2215	-17.428	-228.07	-3.50237
shift in expression
hsa-let-7e-3p	-2.14355	-5.95871	-6.18311	8.28212
hsa-miR-1270	-14.3204	-13.4078	-66.5638	7.2434
hsa-miR-1271-5p	-5.61778	-3.79737	-46.4197	2.06575
hsa-miR-1283	-6.19742	-3.18582	-8.4855	51.2093
hsa-miR-130a-5p	-12.4235	-5.4768	-30.0647	4.11721
hsa-miR-138-5p	-151.692	-101.829	-1597.57	18.5284
hsa-miR-139-5p	-11.353	-11.9588	-10.0677	4.66432
hsa-miR-144-3p	2.8646	-2.99315	-15.707	-2.09701
hsa-miR-193a-3p	2.89788	43.9158	4.77886	-2.19112
hsa-miR-200a-5p	6.1404	18.9615	-124.356	-58.6883
hsa-miR-28-3p	-4.87364	-2.25012	-2.53444	5.86311
hsa-miR-29a-3p	-4.20372	-8.70393	-5.43897	2.46514
hsa-miR-29a-5p	-28.5417	-5.74909	-5.91072	4.13628
hsa-miR-29b-1-5p	-14.6721	-5.78908	-7.37853	3.4066
hsa-miR-29c-3p	-2.99315	-2.64207	-3.98156	2.71634
hsa-miR-3065-5p	-4.22807	-2.62989	-8.10231	4.82323
hsa-miR-34b-3p	-215.518	-10.4228	-258.676	2.15596
hsa-miR-410	-3.63847	-51.4465	-560.278	1.37723e+06
hsa-miR-429	11.4584	63.338	-679.502	-33.7076
hsa-miR-4326	-58.4852	-5.43269	-2.23199	5.22948
hsa-miR-455-5p	-16.4879	-51.8043	-86.2229	5.86989
hsa-miR-516a-5p	-10.2674	-2.50533	-12.4379	29.378
hsa-miR-615-3p	2.1386	33.2435	-2.34567	-3.26406
hsa-miR-639	8.80506	7.54228	-2.1116	-24.3357
hsa-miR-643	-4.35699	-4.64282	-6.58873	17.3076
hsa-miR-651	-10.6541	-3.74509	-28.443	15.5985
hsa-miR-99a-5p	2.59968	4.71852	-28.3118	-2.69136
